# Supplementary material for: Evaluation and Dietary Exposure Assessment of Selected Toxic Trace Elements in Durum Wheat (Triticum durum) Imported into the Italian Market: Six Years of Official Controls
Source: Foods. 2021 Apr 4;10(4):775. doi: 10.3390/foods10040775 (PMC8066597; doi:10.3390/foods10040775)
Supplement: Supplementary file 1 [file foods-10-00775-s001.xlsx]

## Sheet: Dataset Triticum durum
Sample ID	Species - Matrix	Year	Sampling date	Country	Analyte										Unit
					Lead				Cadmium				Mercury
					Amount	Uncertainty		LOQ	Amount	Uncertainty		LOQ	Amount	LOQ
1	Triticum durum (whole grain)	2015	2015-01-22	Turkey	0.057	±	0.01197	0.012	0.017	±	0.00306	0.004	≤LOQ	0.012	mg/kg
2	Triticum durum (whole grain)	2015	2015-01-22	Turkey	0.249	±	0.05229	0.012	0.018	±	0.00324	0.004	≤LOQ	0.012	mg/kg
3	Triticum durum (whole grain)	2015	2015-01-22	Turkey	0.099	±	0.02079	0.012	0.018	±	0.00324	0.004	≤LOQ	0.012	mg/kg
4	Triticum durum (whole grain)	2015	2015-01-22	Turkey	0.228	±	0.04788	0.012	0.017	±	0.00306	0.004	≤LOQ	0.012	mg/kg
5	Triticum durum (whole grain)	2015	2015-02-12	Kazakhstan	≤LOQ		-	0.012	0.025	±	0.0045	0.004	≤LOQ	0.012	mg/kg
6	Triticum durum (whole grain)	2015	2015-02-12	Kazakhstan	≤LOQ		-	0.012	0.025	±	0.0045	0.004	≤LOQ	0.012	mg/kg
7	Triticum durum (whole grain)	2015	2015-02-12	Kazakhstan	≤LOQ		-	0.012	0.03	±	0.0054	0.004	≤LOQ	0.012	mg/kg
8	Triticum durum (whole grain)	2015	2015-02-12	Kazakhstan	≤LOQ		-	0.012	0.027	±	0.00486	0.004	≤LOQ	0.012	mg/kg
9	Triticum durum (whole grain)	2015	2015-03-03	Kazakhstan	≤LOQ		-	0.012	0.029	±	0.00522	0.004	≤LOQ	0.012	mg/kg
10	Triticum durum (whole grain)	2015	2015-03-03	Kazakhstan	0.013	±	0.00273	0.012	0.036	±	0.00648	0.004	≤LOQ	0.012	mg/kg
11	Triticum durum (whole grain)	2015	2015-03-03	Kazakhstan	0.019	±	0.00399	0.012	0.028	±	0.00504	0.004	≤LOQ	0.012	mg/kg
12	Triticum durum (whole grain)	2015	2015-03-03	Russia	≤LOQ		-	0.012	0.029	±	0.00522	0.004	≤LOQ	0.012	mg/kg
13	Triticum durum (whole grain)	2015	2016-03-24	Russia	≤LOQ		-	0.012	0.031	±	0.00558	0.004	≤LOQ	0.012	mg/kg
14	Triticum durum (whole grain)	2015	2015-03-24	Russia	≤LOQ		-	0.012	0.029	±	0.00522	0.004	≤LOQ	0.012	mg/kg
15	Triticum durum (whole grain)	2015	2015-03-24	Russia	≤LOQ		-	0.012	0.031	±	0.00558	0.004	≤LOQ	0.012	mg/kg
16	Triticum durum (whole grain)	2015	2015-03-24	Russia	0.017	±	0.00357	0.012	0.03	±	0.0054	0.004	≤LOQ	0.012	mg/kg
17	Triticum durum (whole grain)	2015	2015-03-27	Canada	0.025	±	0.00525	0.012	0.147	±	0.02646	0.004	≤LOQ	0.012	mg/kg
18	Triticum durum (whole grain)	2015	2015-03-27	Canada	0.015	±	0.00315	0.012	0.123	±	0.02214	0.004	≤LOQ	0.012	mg/kg
19	Triticum durum (whole grain)	2015	2015-03-27	Canada	0.023	±	0.00483	0.012	0.125	±	0.0225	0.004	≤LOQ	0.012	mg/kg
20	Triticum durum (whole grain)	2015	2015-03-27	Canada	0.019	±	0.00399	0.012	0.126	±	0.02268	0.004	≤LOQ	0.012	mg/kg
21	Triticum durum (whole grain)	2015	2015-03-27	Canada	0.014	±	0.00294	0.012	0.114	±	0.02052	0.004	≤LOQ	0.012	mg/kg
22	Triticum durum (whole grain)	2015	2015-06-24	Canada	0.039	±	0.00819	0.012	0.01	±	0.0018	0.004	≤LOQ	0.012	mg/kg
23	Triticum durum (whole grain)	2015	2015-07-10	Russia	≤LOQ		-	0.012	0.027	±	0.00486	0.004	≤LOQ	0.012	mg/kg
24	Triticum durum (whole grain)	2015	2015-07-10	Russia	0.015	±	0.00315	0.012	0.026	±	0.00468	0.004	≤LOQ	0.012	mg/kg
25	Triticum durum (whole grain)	2015	2015-07-10	Russia	≤LOQ		-	0.012	0.028	±	0.00504	0.004	≤LOQ	0.012	mg/kg
26	Triticum durum (whole grain)	2015	2015-09-24	United States	0.066	±	0.01386	0.012	0.117	±	0.02106	0.004	≤LOQ	0.012	mg/kg
27	Triticum durum (whole grain)	2015	2015-09-24	United States	0.061	±	0.01281	0.012	0.123	±	0.02214	0.004	≤LOQ	0.012	mg/kg
28	Triticum durum (whole grain)	2015	2015-09-24	United States	0.123	±	0.02583	0.012	0.125	±	0.0225	0.004	≤LOQ	0.012	mg/kg
29	Triticum durum (whole grain)	2015	2015-09-24	United States	0.028	±	0.00588	0.012	0.127	±	0.02286	0.004	≤LOQ	0.012	mg/kg
30	Triticum durum (whole grain)	2015	2015-09-24	United States	0.045	±	0.00945	0.012	0.141	±	0.02538	0.004	≤LOQ	0.012	mg/kg
31	Triticum durum (whole grain)	2015	2015-10-08	Turkey	0.184	±	0.03864	0.012	0.017	±	0.00306	0.004	≤LOQ	0.012	mg/kg
32	Triticum durum (whole grain)	2015	2015-10-08	Turkey	0.077	±	0.01617	0.012	0.016	±	0.00288	0.004	≤LOQ	0.012	mg/kg
33	Triticum durum (whole grain)	2015	2015-10-08	Turkey	0.111	±	0.02331	0.012	0.009	±	0.00162	0.004	≤LOQ	0.012	mg/kg
34	Triticum durum (whole grain)	2015	2015-10-21	Canada	0.022	±	0.00462	0.012	0.049	±	0.00882	0.004	≤LOQ	0.012	mg/kg
35	Triticum durum (whole grain)	2015	2015-10-21	Canada	0.023	±	0.00483	0.012	0.051	±	0.00918	0.004	≤LOQ	0.012	mg/kg
36	Triticum durum (whole grain)	2015	2015-10-21	Canada	0.026	±	0.00546	0.012	0.055	±	0.0099	0.004	≤LOQ	0.012	mg/kg
37	Triticum durum (whole grain)	2015	2015-10-21	Canada	0.02	±	0.0042	0.012	0.05	±	0.009	0.004	≤LOQ	0.012	mg/kg
38	Triticum durum (whole grain)	2015	2015-11-26	Turkey	0.021	±	0.00441	0.012	0.009	±	0.00162	0.004	≤LOQ	0.012	mg/kg
39	Triticum durum (whole grain)	2015	2015-12-03	Turkey	≤LOQ		-	0.012	0.017	±	0.00306	0.004	≤LOQ	0.012	mg/kg
40	Triticum durum (whole grain)	2015	2015-12-03	Turkey	≤LOQ		-	0.012	0.015	±	0.0027	0.004	≤LOQ	0.012	mg/kg
41	Triticum durum (whole grain)	2015	2015-12-07	Russia	0.053	±	0.01113	0.012	0.018	±	0.00324	0.004	≤LOQ	0.012	mg/kg
42	Triticum durum (whole grain)	2015	2015-12-07	Russia	0.018	±	0.00378	0.012	0.014	±	0.00252	0.004	≤LOQ	0.012	mg/kg
43	Triticum durum (whole grain)	2015	2015-12-07	Russia	0.021	±	0.00441	0.012	0.018	±	0.00324	0.004	≤LOQ	0.012	mg/kg
44	Triticum durum (whole grain)	2015	2015-12-07	Russia	0.018	±	0.00378	0.012	0.017	±	0.00306	0.004	≤LOQ	0.012	mg/kg
45	Triticum durum (whole grain)	2015	2015-12-17	Russia	≤LOQ		-	0.012	0.015	±	0.0027	0.004	≤LOQ	0.012	mg/kg
46	Triticum durum (whole grain)	2015	2015-12-23	Kazakhstan	0.024	±	0.00504	0.012	0.019	±	0.00342	0.004	≤LOQ	0.012	mg/kg
47	Triticum durum (whole grain)	2015	2015-12-23	Kazakhstan	0.028	±	0.00588	0.012	0.02	±	0.0036	0.004	≤LOQ	0.012	mg/kg
48	Triticum durum (whole grain)	2015	2015-12-23	Kazakhstan	0.029	±	0.00609	0.012	0.017	±	0.00306	0.004	≤LOQ	0.012	mg/kg
49	Triticum durum (whole grain)	2015	2015-12-23	Kazakhstan	0.019	±	0.00399	0.012	0.017	±	0.00306	0.004	≤LOQ	0.012	mg/kg
50	Triticum durum (whole grain)	2015	2015-12-31	Kazakhstan	0.037	±	0.00777	0.012	0.016	±	0.00288	0.004	≤LOQ	0.012	mg/kg
51	Triticum durum (whole grain)	2015	2015-12-31	Kazakhstan	0.053	±	0.01113	0.012	0.018	±	0.00324	0.004	≤LOQ	0.012	mg/kg
52	Triticum durum (whole grain)	2016	2016-01-20	Canada	≤LOQ		-	0.012	0.068	±	0.01224	0.004	≤LOQ	0.012	mg/kg
53	Triticum durum (whole grain)	2016	2016-01-20	Canada	≤LOQ		-	0.012	0.068	±	0.01224	0.004	≤LOQ	0.012	mg/kg
54	Triticum durum (whole grain)	2016	2016-01-20	Canada	≤LOQ		-	0.012	0.072	±	0.01296	0.004	≤LOQ	0.012	mg/kg
55	Triticum durum (whole grain)	2016	2016-01-20	Canada	≤LOQ		-	0.012	0.068	±	0.01224	0.004	≤LOQ	0.012	mg/kg
56	Triticum durum (whole grain)	2016	2016-01-20	Canada	≤LOQ		-	0.012	0.067	±	0.01206	0.004	≤LOQ	0.012	mg/kg
57	Triticum durum (whole grain)	2016	2016-03-01	Kazakhstan	0.018	±	0.00378	0.012	0.019	±	0.00342	0.004	≤LOQ	0.012	mg/kg
58	Triticum durum (whole grain)	2016	2016-03-01	Kazakhstan	≤LOQ		-	0.012	0.022	±	0.00396	0.004	≤LOQ	0.012	mg/kg
59	Triticum durum (whole grain)	2016	2016-03-25	Kazakhstan	≤LOQ		-	0.012	0.03	±	0.0054	0.004	≤LOQ	0.012	mg/kg
60	Triticum durum (whole grain)	2016	2016-03-25	Kazakhstan	0.063	±	0.01323	0.012	0.025	±	0.0045	0.004	≤LOQ	0.012	mg/kg
61	Triticum durum (whole grain)	2016	2016-03-25	Kazakhstan	≤LOQ		-	0.012	≤LOQ		-	0.004	≤LOQ	0.012	mg/kg
62	Triticum durum (whole grain)	2016	2016-03-25	Kazakhstan	≤LOQ		-	0.012	0.024	±	0.00432	0.004	≤LOQ	0.012	mg/kg
63	Triticum durum (whole grain)	2016	2016-04-22	Russia	≤LOQ		-	0.012	0.021	±	0.00378	0.004	≤LOQ	0.012	mg/kg
64	Triticum durum (whole grain)	2016	2016-04-22	Russia	0.016	±	0.00336	0.012	0.021	±	0.00378	0.004	≤LOQ	0.012	mg/kg
65	Triticum durum (whole grain)	2016	2016-04-22	Russia	0.022	±	0.00462	0.012	0.063	±	0.01134	0.004	≤LOQ	0.012	mg/kg
66	Triticum durum (whole grain)	2016	2016-05-09	Russia	0.02	±	0.0042	0.012	0.018	±	0.00324	0.004	≤LOQ	0.012	mg/kg
67	Triticum durum (whole grain)	2016	2016-05-09	Russia	0.015	±	0.00315	0.012	0.017	±	0.00306	0.004	≤LOQ	0.012	mg/kg
68	Triticum durum (whole grain)	2016	2016-05-09	Russia	≤LOQ		-	0.012	0.017	±	0.00306	0.004	≤LOQ	0.012	mg/kg
69	Triticum durum (whole grain)	2016	2016-05-12	Russia	0.016	±	0.00336	0.012	0.021	±	0.00378	0.004	≤LOQ	0.012	mg/kg
70	Triticum durum (whole grain)	2016	2016-05-12	Russia	≤LOQ		-	0.012	0.02	±	0.0036	0.004	≤LOQ	0.012	mg/kg
71	Triticum durum (whole grain)	2016	2016-05-13	Russia	≤LOQ		-	0.012	0.019	±	0.00342	0.004	≤LOQ	0.012	mg/kg
72	Triticum durum (whole grain)	2016	2016-05-18	Australia	0.032	±	0.00672	0.012	0.009	±	0.00162	0.004	≤LOQ	0.012	mg/kg
73	Triticum durum (whole grain)	2016	2016-05-18	Australia	≤LOQ		-	0.012	0.007	±	0.00126	0.004	≤LOQ	0.012	mg/kg
74	Triticum durum (whole grain)	2016	2016-05-18	Australia	≤LOQ		-	0.012	0.008	±	0.00144	0.004	≤LOQ	0.012	mg/kg
75	Triticum durum (whole grain)	2016	2016-05-18	Australia	≤LOQ		-	0.012	0.009	±	0.00162	0.004	≤LOQ	0.012	mg/kg
76	Triticum durum (whole grain)	2016	2016-05-23	Kazakhstan	0.014	±	0.00294	0.012	0.024	±	0.00432	0.004	≤LOQ	0.012	mg/kg
77	Triticum durum (whole grain)	2016	2016-05-23	Kazakhstan	≤LOQ		-	0.012	0.027	±	0.00486	0.004	≤LOQ	0.012	mg/kg
78	Triticum durum (whole grain)	2016	2016-05-23	Kazakhstan	0.02	±	0.0042	0.012	0.027	±	0.00486	0.004	≤LOQ	0.012	mg/kg
79	Triticum durum (whole grain)	2016	2016-05-23	Kazakhstan	0.032	±	0.00672	0.012	0.039	±	0.00702	0.004	≤LOQ	0.012	mg/kg
80	Triticum durum (whole grain)	2016	2016-06-14	Kazakhstan	0.018	±	0.00378	0.012	0.017	±	0.00306	0.004	≤LOQ	0.012	mg/kg
81	Triticum durum (whole grain)	2016	2016-06-14	Kazakhstan	≤LOQ		-	0.012	0.023	±	0.00414	0.004	≤LOQ	0.012	mg/kg
82	Triticum durum (whole grain)	2016	2016-06-14	Kazakhstan	0.018	±	0.00378	0.012	0.024	±	0.00432	0.004	≤LOQ	0.012	mg/kg
83	Triticum durum (whole grain)	2016	2016-07-12	Russia	0.034	±	0.00714	0.012	0.018	±	0.00324	0.004	≤LOQ	0.012	mg/kg
84	Triticum durum (whole grain)	2016	2016-07-12	Russia	0.03	±	0.0063	0.012	0.016	±	0.00288	0.004	≤LOQ	0.012	mg/kg
85	Triticum durum (whole grain)	2016	2016-07-12	Russia	0.07	±	0.0147	0.012	0.018	±	0.00324	0.004	≤LOQ	0.012	mg/kg
86	Triticum durum (whole grain)	2016	2016-07-12	Russia	0.059	±	0.01239	0.012	0.018	±	0.00324	0.004	≤LOQ	0.012	mg/kg
87	Triticum durum (whole grain)	2016	2016-07-30	Russia	0.022	±	0.00462	0.012	0.03	±	0.0054	0.004	≤LOQ	0.012	mg/kg
88	Triticum durum (whole grain)	2016	2016-08-23	Canada	≤LOQ		-	0.012	0.064	±	0.01152	0.004	≤LOQ	0.012	mg/kg
89	Triticum durum (whole grain)	2016	2016-08-23	Canada	≤LOQ		-	0.012	0.065	±	0.0117	0.004	≤LOQ	0.012	mg/kg
90	Triticum durum (whole grain)	2016	2016-08-23	Canada	≤LOQ		-	0.012	0.07	±	0.0126	0.004	≤LOQ	0.012	mg/kg
91	Triticum durum (whole grain)	2016	2016-08-23	Canada	≤LOQ		-	0.012	0.066	±	0.01188	0.004	≤LOQ	0.012	mg/kg
92	Triticum durum (whole grain)	2016	2016-09-15	Canada	0.118	±	0.02478	0.012	0.108	±	0.01944	0.004	≤LOQ	0.012	mg/kg
93	Triticum durum (whole grain)	2016	2016-09-19	Canada	≤LOQ		-	0.012	0.076	±	0.01368	0.004	≤LOQ	0.012	mg/kg
94	Triticum durum (whole grain)	2016	2016-09-19	Canada	≤LOQ		-	0.012	0.032	±	0.00576	0.004	≤LOQ	0.012	mg/kg
95	Triticum durum (whole grain)	2016	2016-09-22	Canada	≤LOQ		-	0.012	0.011	±	0.00198	0.004	≤LOQ	0.012	mg/kg
96	Triticum durum (whole grain)	2016	2016-09-22	Canada	≤LOQ		-	0.012	0.008	±	0.00144	0.004	≤LOQ	0.012	mg/kg
97	Triticum durum (whole grain)	2016	2016-09-22	Canada	≤LOQ		-	0.012	0.022	±	0.00396	0.004	≤LOQ	0.012	mg/kg
98	Triticum durum (whole grain)	2016	2016-09-26	Canada	0.071	±	0.01491	0.012	≤LOQ		-	0.004	≤LOQ	0.012	mg/kg
99	Triticum durum (whole grain)	2016	2016-09-26	Canada	0.118	±	0.02478	0.012	0.017	±	0.00306	0.004	≤LOQ	0.012	mg/kg
100	Triticum durum (whole grain)	2016	2016-09-26	Canada	0.13	±	0.0273	0.012	0.009	±	0.00162	0.004	≤LOQ	0.012	mg/kg
101	Triticum durum (whole grain)	2016	2016-09-29	Canada	0.037	±	0.00777	0.012	0.011	±	0.00198	0.004	≤LOQ	0.012	mg/kg
102	Triticum durum (whole grain)	2016	2016-09-29	Canada	≤LOQ		-	0.012	0.024	±	0.00432	0.004	≤LOQ	0.012	mg/kg
103	Triticum durum (whole grain)	2016	2016-09-29	Canada	≤LOQ		-	0.012	0.024	±	0.00432	0.004	≤LOQ	0.012	mg/kg
104	Triticum durum (whole grain)	2016	2016-11-23	Kazakhstan	0.013	±	0.00273	0.012	0.034	±	0.00612	0.004	≤LOQ	0.012	mg/kg
105	Triticum durum (whole grain)	2016	2016-11-23	Kazakhstan	≤LOQ		-	0.012	0.036	±	0.00648	0.004	≤LOQ	0.012	mg/kg
106	Triticum durum (whole grain)	2016	2016-11-23	Kazakhstan	0.014	±	0.00294	0.012	0.037	±	0.00666	0.004	≤LOQ	0.012	mg/kg
107	Triticum durum (whole grain)	2016	2016-12-14	Kazakhstan	≤LOQ		-	0.012	0.025	±	0.0045	0.004	≤LOQ	0.012	mg/kg
108	Triticum durum (whole grain)	2016	2016-12-14	Kazakhstan	≤LOQ		-	0.012	0.026	±	0.00468	0.004	≤LOQ	0.012	mg/kg
109	Triticum durum (whole grain)	2016	2016-12-19	Kazakhstan	0.054	±	0.01134	0.012	0.031	±	0.00558	0.004	≤LOQ	0.012	mg/kg
110	Triticum durum (whole grain)	2016	2016-12-19	Kazakhstan	≤LOQ		-	0.012	0.027	±	0.00486	0.004	≤LOQ	0.012	mg/kg
111	Triticum durum (whole grain)	2016	2016-12-19	Kazakhstan	≤LOQ		-	0.012	0.029	±	0.00522	0.004	≤LOQ	0.012	mg/kg
112	Triticum durum (whole grain)	2016	2016-12-19	Kazakhstan	≤LOQ		-	0.012	0.023	±	0.00414	0.004	≤LOQ	0.012	mg/kg
113	Triticum durum (whole grain)	2017	2017-02-01	Canada	≤LOQ		-	0.012	0.058	±	0.01044	0.004	≤LOQ	0.012	mg/kg
114	Triticum durum (whole grain)	2017	2017-02-01	Canada	≤LOQ		-	0.012	0.055	±	0.0099	0.004	≤LOQ	0.012	mg/kg
115	Triticum durum (whole grain)	2017	2017-02-01	Canada	≤LOQ		-	0.012	0.059	±	0.01062	0.004	≤LOQ	0.012	mg/kg
116	Triticum durum (whole grain)	2017	2017-02-01	Canada	≤LOQ		-	0.012	0.054	±	0.00972	0.004	≤LOQ	0.012	mg/kg
117	Triticum durum (whole grain)	2017	2017-02-01	Canada	≤LOQ		-	0.012	0.051	±	0.00918	0.004	≤LOQ	0.012	mg/kg
118	Triticum durum (whole grain)	2017	2017-02-24	Kazakhstan	≤LOQ		-	0.012	0.042	±	0.00756	0.004	≤LOQ	0.012	mg/kg
119	Triticum durum (whole grain)	2017	2017-02-24	Kazakhstan	≤LOQ		-	0.012	0.032	±	0.00576	0.004	≤LOQ	0.012	mg/kg
120	Triticum durum (whole grain)	2017	2017-02-24	Kazakhstan	≤LOQ		-	0.012	0.038	±	0.00684	0.004	≤LOQ	0.012	mg/kg
121	Triticum durum (whole grain)	2017	2017-03-17	Kazakhstan	0.022	±	0.00462	0.012	0.031	±	0.00558	0.004	≤LOQ	0.012	mg/kg
122	Triticum durum (whole grain)	2017	2017-03-17	Kazakhstan	≤LOQ		-	0.012	0.026	±	0.00468	0.004	≤LOQ	0.012	mg/kg
123	Triticum durum (whole grain)	2017	2017-03-17	Kazakhstan	≤LOQ		-	0.012	0.028	±	0.00504	0.004	≤LOQ	0.012	mg/kg
124	Triticum durum (whole grain)	2017	2017-03-17	Kazakhstan	≤LOQ		-	0.012	0.03	±	0.0054	0.004	≤LOQ	0.012	mg/kg
125	Triticum durum (whole grain)	2017	2017-03-20	Kazakhstan	≤LOQ		-	0.012	0.022	±	0.00396	0.004	≤LOQ	0.012	mg/kg
126	Triticum durum (whole grain)	2017	2017-03-20	Kazakhstan	≤LOQ		-	0.012	0.023	±	0.00414	0.004	≤LOQ	0.012	mg/kg
127	Triticum durum (whole grain)	2017	2017-03-20	Kazakhstan	≤LOQ		-	0.012	0.024	±	0.00432	0.004	≤LOQ	0.012	mg/kg
128	Triticum durum (whole grain)	2017	2017-03-20	Kazakhstan	≤LOQ		-	0.012	0.023	±	0.00414	0.004	≤LOQ	0.012	mg/kg
129	Triticum durum (whole grain)	2017	2017-04-05	Kazakhstan	0.03	±	0.0063	0.012	0.031	±	0.00558	0.004	≤LOQ	0.012	mg/kg
130	Triticum durum (whole grain)	2017	2017-04-05	Kazakhstan	≤LOQ		-	0.012	0.036	±	0.00648	0.004	≤LOQ	0.012	mg/kg
131	Triticum durum (whole grain)	2017	2017-04-05	Kazakhstan	≤LOQ		-	0.012	0.03	±	0.0054	0.004	≤LOQ	0.012	mg/kg
132	Triticum durum (whole grain)	2017	2017-04-05	Kazakhstan	≤LOQ		-	0.012	0.035	±	0.0063	0.004	≤LOQ	0.012	mg/kg
133	Triticum durum (whole grain)	2017	2017-04-10	Kazakhstan	≤LOQ		-	0.012	0.032	±	0.00576	0.004	≤LOQ	0.012	mg/kg
134	Triticum durum (whole grain)	2017	2017-04-10	Kazakhstan	≤LOQ		-	0.012	0.041	±	0.00738	0.004	≤LOQ	0.012	mg/kg
135	Triticum durum (whole grain)	2017	2017-05-17	Kazakhstan	0.054	±	0.01134	0.012	0.041	±	0.00738	0.004	≤LOQ	0.012	mg/kg
136	Triticum durum (whole grain)	2017	2017-06-13	Canada	0.013	±	0.00273	0.012	0.063	±	0.01134	0.004	≤LOQ	0.012	mg/kg
137	Triticum durum (whole grain)	2017	2017-06-14	Canada	≤LOQ		-	0.012	0.076	±	0.01368	0.004	≤LOQ	0.012	mg/kg
138	Triticum durum (whole grain)	2017	2017-06-13	Canada	≤LOQ		-	0.012	0.072	±	0.01296	0.004	≤LOQ	0.012	mg/kg
139	Triticum durum (whole grain)	2017	2017-06-19	Russia	0.025	±	0.00525	0.012	0.021	±	0.00378	0.004	≤LOQ	0.012	mg/kg
140	Triticum durum (whole grain)	2017	2017-06-19	Russia	≤LOQ		-	0.012	0.011	±	0.00198	0.004	≤LOQ	0.012	mg/kg
141	Triticum durum (whole grain)	2017	2017-06-19	Russia	≤LOQ		-	0.012	0.015	±	0.0027	0.004	≤LOQ	0.012	mg/kg
142	Triticum durum (whole grain)	2017	2017-06-19	Russia	≤LOQ		-	0.012	0.012	±	0.00216	0.004	≤LOQ	0.012	mg/kg
143	Triticum durum (whole grain)	2017	2017-07-25	Russia	≤LOQ		-	0.012	0.019	±	0.00342	0.004	≤LOQ	0.012	mg/kg
144	Triticum durum (whole grain)	2017	2017-07-25	Russia	≤LOQ		-	0.012	0.018	±	0.00324	0.004	≤LOQ	0.012	mg/kg
145	Triticum durum (whole grain)	2017	2017-07-25	Russia	≤LOQ		-	0.012	0.035	±	0.0063	0.004	≤LOQ	0.012	mg/kg
146	Triticum durum (whole grain)	2017	2017-07-25	Russia	≤LOQ		-	0.012	0.018	±	0.00324	0.004	≤LOQ	0.012	mg/kg
147	Triticum durum (whole grain)	2017	2017-08-04	Kazakhstan	≤LOQ		-	0.012	0.038	±	0.00684	0.004	≤LOQ	0.012	mg/kg
148	Triticum durum (whole grain)	2017	2017-08-04	Kazakhstan	≤LOQ		-	0.012	0.05	±	0.009	0.004	≤LOQ	0.012	mg/kg
149	Triticum durum (whole grain)	2017	2017-08-04	Kazakhstan	0.018	±	0.00378	0.012	0.009	±	0.00162	0.004	≤LOQ	0.012	mg/kg
150	Triticum durum (whole grain)	2017	2017-08-21	Russia	≤LOQ		-	0.012	0.027	±	0.00486	0.004	≤LOQ	0.012	mg/kg
151	Triticum durum (whole grain)	2017	2017-08-21	Russia	≤LOQ		-	0.012	0.027	±	0.00486	0.004	≤LOQ	0.012	mg/kg
152	Triticum durum (whole grain)	2017	2017-08-25	Kazakhstan	0.099	±	0.02079	0.012	0.045	±	0.0081	0.004	≤LOQ	0.012	mg/kg
153	Triticum durum (whole grain)	2017	2017-09-11	Russia	≤LOQ		-	0.012	0.03	±	0.0054	0.004	≤LOQ	0.012	mg/kg
154	Triticum durum (whole grain)	2017	2017-09-18	Kazakhstan	0.029	±	0.00609	0.012	≤LOQ		-	0.004	≤LOQ	0.012	mg/kg
155	Triticum durum (whole grain)	2017	2017-09-18	Kazakhstan	≤LOQ		-	0.012	0.029	±	0.00522	0.004	≤LOQ	0.012	mg/kg
156	Triticum durum (whole grain)	2017	2017-09-18	Canada	≤LOQ		-	0.012	0.049	±	0.00882	0.004	≤LOQ	0.012	mg/kg
157	Triticum durum (whole grain)	2017	2017-09-18	Canada	≤LOQ		-	0.012	0.053	±	0.00954	0.004	≤LOQ	0.012	mg/kg
158	Triticum durum (whole grain)	2017	2017-09-18	Canada	≤LOQ		-	0.012	0.055	±	0.0099	0.004	≤LOQ	0.012	mg/kg
159	Triticum durum (whole grain)	2017	2017-09-19	Kazakhstan	≤LOQ		-	0.012	0.028	±	0.00504	0.004	≤LOQ	0.012	mg/kg
160	Triticum durum (whole grain)	2017	2017-09-19	Kazakhstan	≤LOQ		-	0.012	0.027	±	0.00486	0.004	≤LOQ	0.012	mg/kg
161	Triticum durum (whole grain)	2017	2017-09-19	Kazakhstan	≤LOQ		-	0.012	0.028	±	0.00504	0.004	≤LOQ	0.012	mg/kg
162	Triticum durum (whole grain)	2017	2017-09-19	Kazakhstan	≤LOQ		-	0.012	0.029	±	0.00522	0.004	≤LOQ	0.012	mg/kg
163	Triticum durum (whole grain)	2017	2017-10-06	Canada	≤LOQ		-	0.012	≤LOQ		-	0.004	≤LOQ	0.012	mg/kg
164	Triticum durum (whole grain)	2017	2017-10-05	Canada	≤LOQ		-	0.012	≤LOQ		-	0.004	≤LOQ	0.012	mg/kg
165	Triticum durum (whole grain)	2017	2017-10-07	Canada	≤LOQ		-	0.012	0.012	±	0.00216	0.004	≤LOQ	0.012	mg/kg
166	Triticum durum (whole grain)	2017	2017-10-19	Kazakhstan	≤LOQ		-	0.012	0.033	±	0.00594	0.004	≤LOQ	0.012	mg/kg
167	Triticum durum (whole grain)	2017	2017-10-20	Kazakhstan	≤LOQ		-	0.012	0.03	±	0.0054	0.004	≤LOQ	0.012	mg/kg
168	Triticum durum (whole grain)	2017	2017-10-20	Kazakhstan	≤LOQ		-	0.012	≤LOQ		-	0.004	≤LOQ	0.012	mg/kg
169	Triticum durum (whole grain)	2017	2017-10-23	Russia	≤LOQ		-	0.012	0.019	±	0.00342	0.004	≤LOQ	0.012	mg/kg
170	Triticum durum (whole grain)	2017	2017-10-23	Russia	≤LOQ		-	0.012	0.02	±	0.0036	0.004	≤LOQ	0.012	mg/kg
171	Triticum durum (whole grain)	2017	2017-10-30	Canada	≤LOQ		-	0.012	0.017	±	0.00306	0.004	≤LOQ	0.012	mg/kg
172	Triticum durum (whole grain)	2017	2017-11-02	Canada	≤LOQ		-	0.012	0.025	±	0.0045	0.004	≤LOQ	0.012	mg/kg
173	Triticum durum (whole grain)	2017	2017-11-02	Russia	≤LOQ		-	0.012	0.026	±	0.00468	0.004	≤LOQ	0.012	mg/kg
174	Triticum durum (whole grain)	2017	2017-11-02	Russia	≤LOQ		-	0.012	0.027	±	0.00486	0.004	≤LOQ	0.012	mg/kg
175	Triticum durum (whole grain)	2017	2017-11-02	Russia	≤LOQ		-	0.012	0.031	±	0.00558	0.004	≤LOQ	0.012	mg/kg
176	Triticum durum (whole grain)	2017	2017-11-14	Russia	≤LOQ		-	0.012	0.023	±	0.00414	0.004	≤LOQ	0.012	mg/kg
177	Triticum durum (whole grain)	2017	2017-11-14	Russia	≤LOQ		-	0.012	0.017	±	0.00306	0.004	≤LOQ	0.012	mg/kg
178	Triticum durum (whole grain)	2017	2017-11-14	Russia	≤LOQ		-	0.012	0.021	±	0.00378	0.004	≤LOQ	0.012	mg/kg
179	Triticum durum (whole grain)	2017	2017-11-20	United States	≤LOQ		-	0.012	0.115	±	0.0207	0.004	≤LOQ	0.012	mg/kg
180	Triticum durum (whole grain)	2017	2017-11-20	United States	≤LOQ		-	0.012	0.123	±	0.02214	0.004	≤LOQ	0.012	mg/kg
181	Triticum durum (whole grain)	2017	2017-11-20	United States	≤LOQ		-	0.012	0.111	±	0.01998	0.004	≤LOQ	0.012	mg/kg
182	Triticum durum (whole grain)	2017	2017-11-20	United States	0.028	±	0.00588	0.012	0.125	±	0.0225	0.004	≤LOQ	0.012	mg/kg
183	Triticum durum (whole grain)	2017	2017-11-24	United States	≤LOQ		-	0.012	0.099	±	0.01782	0.004	≤LOQ	0.012	mg/kg
184	Triticum durum (whole grain)	2017	2017-11-24	Russia	≤LOQ		-	0.012	0.028	±	0.00504	0.004	≤LOQ	0.012	mg/kg
185	Triticum durum (whole grain)	2017	2017-11-24	Russia	≤LOQ		-	0.012	0.023	±	0.00414	0.004	≤LOQ	0.012	mg/kg
186	Triticum durum (whole grain)	2017	2017-11-24	Russia	≤LOQ		-	0.012	0.023	±	0.00414	0.004	≤LOQ	0.012	mg/kg
187	Triticum durum (whole grain)	2017	2017-12-12	Russia	0.03	±	0.0063	0.012	0.029	±	0.00522	0.004	≤LOQ	0.012	mg/kg
188	Triticum durum (whole grain)	2017	2017-12-12	Russia	0.01	±	0.0021	0.012	0.021	±	0.00378	0.004	≤LOQ	0.012	mg/kg
189	Triticum durum (whole grain)	2017	2017-12-12	Russia	≤LOQ		-	0.012	0.02	±	0.0036	0.004	≤LOQ	0.012	mg/kg
190	Triticum durum (whole grain)	2017	2017-12-12	Russia	≤LOQ		-	0.012	0.007	±	0.00126	0.004	≤LOQ	0.012	mg/kg
191	Triticum durum (whole grain)	2017	2017-12-19	Russia	0.012	±	0.00252	0.012	0.019	±	0.00342	0.004	≤LOQ	0.012	mg/kg
192	Triticum durum (whole grain)	2018	2018-01-03	Russia	0.03	±	0.0063	0.012	0.022	±	0.00396	0.004	≤LOQ	0.012	mg/kg
193	Triticum durum (whole grain)	2018	2018-01-04	Russia	≤LOQ		-	0.012	0.02	±	0.0036	0.004	≤LOQ	0.012	mg/kg
194	Triticum durum (whole grain)	2018	2018-01-04	Russia	0.033	±	0.00693	0.012	0.02	±	0.0036	0.004	≤LOQ	0.012	mg/kg
195	Triticum durum (whole grain)	2018	2018-01-05	Russia	≤LOQ		-	0.012	0.018	±	0.00324	0.004	≤LOQ	0.012	mg/kg
196	Triticum durum (whole grain)	2018	2018-01-08	Kazakhstan	≤LOQ		-	0.012	0.027	±	0.00486	0.004	≤LOQ	0.012	mg/kg
197	Triticum durum (whole grain)	2018	2018-01-10	Kazakhstan	≤LOQ		-	0.012	0.026	±	0.00468	0.004	≤LOQ	0.012	mg/kg
198	Triticum durum (whole grain)	2018	2018-01-11	Kazakhstan	≤LOQ		-	0.012	0.021	±	0.00378	0.004	≤LOQ	0.012	mg/kg
199	Triticum durum (whole grain)	2018	2018-01-11	Kazakhstan	≤LOQ		-	0.012	0.022	±	0.00396	0.004	≤LOQ	0.012	mg/kg
200	Triticum durum (whole grain)	2018	2018-01-11	Kazakhstan	≤LOQ		-	0.012	0.022	±	0.00396	0.004	≤LOQ	0.012	mg/kg
201	Triticum durum (whole grain)	2018	2018-01-12	Kazakhstan	0.019	±	0.00399	0.012	0.029	±	0.00522	0.004	≤LOQ	0.012	mg/kg
202	Triticum durum (whole grain)	2018	2018-01-12	Russia	≤LOQ		-	0.012	0.018	±	0.00324	0.004	≤LOQ	0.012	mg/kg
203	Triticum durum (whole grain)	2018	2018-01-12	Russia	≤LOQ		-	0.012	0.017	±	0.00306	0.004	≤LOQ	0.012	mg/kg
204	Triticum durum (whole grain)	2018	2018-01-12	Russia	≤LOQ		-	0.012	0.014	±	0.00252	0.004	≤LOQ	0.012	mg/kg
205	Triticum durum (whole grain)	2018	2018-01-12	Russia	≤LOQ		-	0.012	0.014	±	0.00252	0.004	≤LOQ	0.012	mg/kg
206	Triticum durum (whole grain)	2018	2018-02-19	Kazakhstan	0.036	±	0.00756	0.012	0.03	±	0.0054	0.004	≤LOQ	0.012	mg/kg
207	Triticum durum (whole grain)	2018	2018-02-26	Russia	≤LOQ		-	0.012	0.02	±	0.0036	0.004	≤LOQ	0.012	mg/kg
208	Triticum durum (whole grain)	2018	2018-02-26	Russia	≤LOQ		-	0.012	0.026	±	0.00468	0.004	≤LOQ	0.012	mg/kg
209	Triticum durum (whole grain)	2018	2018-02-26	Russia	≤LOQ		-	0.012	0.024	±	0.00432	0.004	≤LOQ	0.012	mg/kg
210	Triticum durum (whole grain)	2018	2018-02-26	Russia	≤LOQ		-	0.012	0.024	±	0.00432	0.004	≤LOQ	0.012	mg/kg
211	Triticum durum (whole grain)	2018	2018-03-14	Kazakhstan	≤LOQ		-	0.012	0.023	±	0.00414	0.004	≤LOQ	0.012	mg/kg
212	Triticum durum (whole grain)	2018	2018-03-14	Kazakhstan	≤LOQ		-	0.012	0.02	±	0.0036	0.004	≤LOQ	0.012	mg/kg
213	Triticum durum (whole grain)	2018	2018-03-28	Kazakhstan	≤LOQ		-	0.012	0.016	±	0.00288	0.004	≤LOQ	0.012	mg/kg
214	Triticum durum (whole grain)	2018	2018-03-28	Kazakhstan	≤LOQ		-	0.012	0.015	±	0.0027	0.004	≤LOQ	0.012	mg/kg
215	Triticum durum (whole grain)	2018	2018-03-28	Kazakhstan	≤LOQ		-	0.012	0.016	±	0.00288	0.004	≤LOQ	0.012	mg/kg
216	Triticum durum (whole grain)	2018	2018-04-04	Kazakhstan	≤LOQ		-	0.012	0.022	±	0.00396	0.004	≤LOQ	0.012	mg/kg
217	Triticum durum (whole grain)	2018	2018-04-11	Kazakhstan	≤LOQ		-	0.012	0.026	±	0.00468	0.004	≤LOQ	0.012	mg/kg
218	Triticum durum (whole grain)	2018	2018-04-12	Kazakhstan	0.018	±	0.00378	0.012	0.018	±	0.00324	0.004	≤LOQ	0.012	mg/kg
219	Triticum durum (whole grain)	2018	2018-04-12	Kazakhstan	0.014	±	0.00294	0.012	0.022	±	0.00396	0.004	≤LOQ	0.012	mg/kg
220	Triticum durum (whole grain)	2018	2018-04-12	Kazakhstan	0.014	±	0.00294	0.012	0.025	±	0.0045	0.004	≤LOQ	0.012	mg/kg
221	Triticum durum (whole grain)	2018	2018-04-13	Kazakhstan	≤LOQ		-	0.012	0.06	±	0.0108	0.004	≤LOQ	0.012	mg/kg
222	Triticum durum (whole grain)	2018	2018-04-13	Kazakhstan	≤LOQ		-	0.012	0.033	±	0.00594	0.004	≤LOQ	0.012	mg/kg
223	Triticum durum (whole grain)	2018	2018-04-23	Russia	≤LOQ		-	0.012	0.01	±	0.0018	0.004	≤LOQ	0.012	mg/kg
224	Triticum durum (whole grain)	2018	2018-04-23	Russia	≤LOQ		-	0.012	0.012	±	0.00216	0.004	≤LOQ	0.012	mg/kg
225	Triticum durum (whole grain)	2018	2018-04-27	Russia	≤LOQ		-	0.012	0.026	±	0.00468	0.004	≤LOQ	0.012	mg/kg
226	Triticum durum (whole grain)	2018	2018-04-27	Russia	≤LOQ		-	0.012	0.025	±	0.0045	0.004	≤LOQ	0.012	mg/kg
227	Triticum durum (whole grain)	2018	2018-04-27	Russia	≤LOQ		-	0.012	0.033	±	0.00594	0.004	≤LOQ	0.012	mg/kg
228	Triticum durum (whole grain)	2018	2018-04-27	Russia	≤LOQ		-	0.012	0.027	±	0.00486	0.004	≤LOQ	0.012	mg/kg
229	Triticum durum (whole grain)	2018	2018-05-03	Kazakhstan	≤LOQ		-	0.012	0.052	±	0.00936	0.004	≤LOQ	0.012	mg/kg
230	Triticum durum (whole grain)	2018	2018-05-03	Kazakhstan	≤LOQ		-	0.012	0.046	±	0.00828	0.004	≤LOQ	0.012	mg/kg
231	Triticum durum (whole grain)	2018	2018-05-07	Kazakhstan	0.032	±	0.00672	0.012	0.067	±	0.01206	0.004	≤LOQ	0.012	mg/kg
232	Triticum durum (whole grain)	2018	2018-05-07	Kazakhstan	≤LOQ		-	0.012	0.028	±	0.00504	0.004	≤LOQ	0.012	mg/kg
233	Triticum durum (whole grain)	2018	2018-05-09	Kazakhstan	≤LOQ		-	0.012	0.016	±	0.00288	0.004	≤LOQ	0.012	mg/kg
234	Triticum durum (whole grain)	2018	2018-05-09	Kazakhstan	≤LOQ		-	0.012	0.015	±	0.0027	0.004	≤LOQ	0.012	mg/kg
235	Triticum durum (whole grain)	2018	2018-05-09	Kazakhstan	≤LOQ		-	0.012	0.014	±	0.00252	0.004	≤LOQ	0.012	mg/kg
236	Triticum durum (whole grain)	2018	2018-05-18	Russia	≤LOQ		-	0.012	0.02	±	0.0036	0.004	≤LOQ	0.012	mg/kg
237	Triticum durum (whole grain)	2018	2018-05-18	Russia	≤LOQ		-	0.012	0.016	±	0.00288	0.004	≤LOQ	0.012	mg/kg
238	Triticum durum (whole grain)	2018	2018-05-31	Kazakhstan	≤LOQ		-	0.012	0.031	±	0.00558	0.004	≤LOQ	0.012	mg/kg
239	Triticum durum (whole grain)	2018	2018-05-31	Kazakhstan	≤LOQ		-	0.012	0.026	±	0.00468	0.004	≤LOQ	0.012	mg/kg
240	Triticum durum (whole grain)	2018	2018-05-31	Kazakhstan	≤LOQ		-	0.012	0.03	±	0.0054	0.004	≤LOQ	0.012	mg/kg
241	Triticum durum (whole grain)	2018	2018-05-31	Kazakhstan	≤LOQ		-	0.012	0.029	±	0.00522	0.004	≤LOQ	0.012	mg/kg
242	Triticum durum (whole grain)	2018	2018-06-06	Kazakhstan	≤LOQ		-	0.012	0.02	±	0.0036	0.004	≤LOQ	0.012	mg/kg
243	Triticum durum (whole grain)	2018	2018-06-06	Kazakhstan	≤LOQ		-	0.012	0.019	±	0.00342	0.004	≤LOQ	0.012	mg/kg
244	Triticum durum (whole grain)	2018	2018-06-13	Russia	≤LOQ		-	0.012	0.027	±	0.00486	0.004	≤LOQ	0.012	mg/kg
245	Triticum durum (whole grain)	2018	2018-06-13	Russia	≤LOQ		-	0.012	0.024	±	0.00432	0.004	≤LOQ	0.012	mg/kg
246	Triticum durum (whole grain)	2018	2018-06-13	Russia	≤LOQ		-	0.012	0.024	±	0.00432	0.004	≤LOQ	0.012	mg/kg
247	Triticum durum (whole grain)	2018	2018-06-13	Russia	≤LOQ		-	0.012	0.024	±	0.00432	0.004	≤LOQ	0.012	mg/kg
248	Triticum durum (whole grain)	2018	2018-06-14	Kazakhstan	≤LOQ		-	0.012	0.019	±	0.00342	0.004	≤LOQ	0.012	mg/kg
249	Triticum durum (whole grain)	2018	2018-06-18	Russia	≤LOQ		-	0.012	0.019	±	0.00342	0.004	≤LOQ	0.012	mg/kg
250	Triticum durum (whole grain)	2018	2018-06-27	Kazakhstan	≤LOQ		-	0.012	0.037	±	0.00666	0.004	≤LOQ	0.012	mg/kg
251	Triticum durum (whole grain)	2018	2018-06-27	Kazakhstan	≤LOQ		-	0.012	0.034	±	0.00612	0.004	≤LOQ	0.012	mg/kg
252	Triticum durum (whole grain)	2018	2018-06-27	Kazakhstan	0.026	±	0.00546	0.012	0.032	±	0.00576	0.004	≤LOQ	0.012	mg/kg
253	Triticum durum (whole grain)	2018	2018-07-13	Kazakhstan	0.024	±	0.00504	0.012	0.028	±	0.00504	0.004	≤LOQ	0.012	mg/kg
254	Triticum durum (whole grain)	2018	2018-07-25	Kazakhstan	≤LOQ		-	0.012	0.023	±	0.00414	0.004	≤LOQ	0.012	mg/kg
255	Triticum durum (whole grain)	2018	2018-07-25	Kazakhstan	≤LOQ		-	0.012	0.023	±	0.00414	0.004	≤LOQ	0.012	mg/kg
256	Triticum durum (whole grain)	2018	2018-07-25	Kazakhstan	≤LOQ		-	0.012	0.022	±	0.00396	0.004	≤LOQ	0.012	mg/kg
257	Triticum durum (whole grain)	2018	2018-08-08	Kazakhstan	≤LOQ		-	0.012	0.025	±	0.0045	0.004	≤LOQ	0.012	mg/kg
258	Triticum durum (whole grain)	2018	2018-08-08	Kazakhstan	≤LOQ		-	0.012	0.026	±	0.00468	0.004	≤LOQ	0.012	mg/kg
259	Triticum durum (whole grain)	2018	2018-08-08	Kazakhstan	≤LOQ		-	0.012	0.027	±	0.00486	0.004	≤LOQ	0.012	mg/kg
260	Triticum durum (whole grain)	2018	2018-08-08	Kazakhstan	≤LOQ		-	0.012	0.025	±	0.0045	0.004	≤LOQ	0.012	mg/kg
261	Triticum durum (whole grain)	2018	2018-09-05	Russia	≤LOQ		-	0.012	0.034	±	0.00612	0.004	≤LOQ	0.012	mg/kg
262	Triticum durum (whole grain)	2018	2018-09-05	United States	≤LOQ		-	0.012	0.03	±	0.0054	0.004	≤LOQ	0.012	mg/kg
263	Triticum durum (whole grain)	2018	2018-09-05	Russia	≤LOQ		-	0.012	0.031	±	0.00558	0.004	≤LOQ	0.012	mg/kg
264	Triticum durum (whole grain)	2018	2018-09-05	Russia	0.021	±	0.00441	0.012	0.041	±	0.00738	0.004	≤LOQ	0.012	mg/kg
265	Triticum durum (whole grain)	2018	2018-09-06	Kazakhstan	≤LOQ		-	0.012	0.022	±	0.00396	0.004	≤LOQ	0.012	mg/kg
266	Triticum durum (whole grain)	2018	2018-09-06	Kazakhstan	≤LOQ		-	0.012	0.022	±	0.00396	0.004	≤LOQ	0.012	mg/kg
267	Triticum durum (whole grain)	2018	2018-09-12	Kazakhstan	0.015	±	0.00315	0.012	0.012	±	0.00216	0.004	≤LOQ	0.012	mg/kg
268	Triticum durum (whole grain)	2018	2018-09-14	Kazakhstan	≤LOQ		-	0.012	≤LOQ		-	0.004	≤LOQ	0.012	mg/kg
269	Triticum durum (whole grain)	2018	2018-09-14	Kazakhstan	0.016	±	0.00336	0.012	0.026	±	0.00468	0.004	≤LOQ	0.012	mg/kg
270	Triticum durum (whole grain)	2018	2018-10-03	Kazakhstan	≤LOQ		-	0.012	≤LOQ		-	0.004	≤LOQ	0.012	mg/kg
271	Triticum durum (whole grain)	2018	2018-10-03	Kazakhstan	0.024	±	0.00504	0.012	0.015	±	0.0027	0.004	≤LOQ	0.012	mg/kg
272	Triticum durum (whole grain)	2018	2018-10-11	United States	0.037	±	0.00777	0.012	0.094	±	0.01692	0.004	≤LOQ	0.012	mg/kg
273	Triticum durum (whole grain)	2018	2018-10-11	United States	0.03	±	0.0063	0.012	0.115	±	0.0207	0.004	≤LOQ	0.012	mg/kg
274	Triticum durum (whole grain)	2018	2018-10-11	United States	0.043	±	0.00903	0.012	0.117	±	0.02106	0.004	≤LOQ	0.012	mg/kg
275	Triticum durum (whole grain)	2018	2018-10-30	Kazakhstan	0.025	±	0.00525	0.012	0.044	±	0.00792	0.004	≤LOQ	0.012	mg/kg
276	Triticum durum (whole grain)	2018	2018-11-07	United States	≤LOQ		-	0.012	0.061	±	0.01098	0.004	≤LOQ	0.012	mg/kg
277	Triticum durum (whole grain)	2018	2018-11-07	United States	≤LOQ		-	0.012	0.046	±	0.00828	0.004	≤LOQ	0.012	mg/kg
278	Triticum durum (whole grain)	2018	2018-11-07	United States	≤LOQ		-	0.012	0.069	±	0.01242	0.004	≤LOQ	0.012	mg/kg
279	Triticum durum (whole grain)	2018	2018-11-07	United States	≤LOQ		-	0.012	0.047	±	0.00846	0.004	≤LOQ	0.012	mg/kg
280	Triticum durum (whole grain)	2018	2018-11-07	United States	≤LOQ		-	0.012	0.048	±	0.00864	0.004	≤LOQ	0.012	mg/kg
281	Triticum durum (whole grain)	2018	2018-11-07	United States	≤LOQ		-	0.012	0.034	±	0.00612	0.004	≤LOQ	0.012	mg/kg
282	Triticum durum (whole grain)	2018	2018-12-05	Russia	≤LOQ		-	0.012	0.016	±	0.00288	0.004	≤LOQ	0.012	mg/kg
283	Triticum durum (whole grain)	2018	2018-12-18	Russia	≤LOQ		-	0.012	0.016	±	0.00288	0.004	≤LOQ	0.012	mg/kg
284	Triticum durum (whole grain)	2019	2019-02-15	Russia	≤LOQ		-	0.012	0.02	±	0.0036	0.004	≤LOQ	0.012	mg/kg
285	Triticum durum (whole grain)	2019	2019-02-15	Russia	≤LOQ		-	0.012	0.018	±	0.00324	0.004	≤LOQ	0.012	mg/kg
286	Triticum durum (whole grain)	2019	2019-02-15	Kazakhstan	≤LOQ		-	0.012	0.026	±	0.00468	0.004	≤LOQ	0.012	mg/kg
287	Triticum durum (whole grain)	2019	2019-02-15	Russia	0.033	±	0.00693	0.012	0.02	±	0.0036	0.004	≤LOQ	0.012	mg/kg
288	Triticum durum (whole grain)	2019	2019-03-28	Russia	0.03	±	0.0063	0.012	0.022	±	0.00396	0.004	≤LOQ	0.012	mg/kg
289	Triticum durum (whole grain)	2019	2019-03-28	Kazakhstan	≤LOQ		-	0.012	0.027	±	0.00486	0.004	≤LOQ	0.012	mg/kg
290	Triticum durum (whole grain)	2019	2019-03-28	Kazakhstan	0.019	±	0.00399	0.012	0.029	±	0.00522	0.004	≤LOQ	0.012	mg/kg
291	Triticum durum (whole grain)	2019	2019-04-02	Kazakhstan	≤LOQ		-	0.012	0.024	±	0.00432	0.004	≤LOQ	0.012	mg/kg
292	Triticum durum (whole grain)	2019	2019-04-02	Kazakhstan	0.036	±	0.00756	0.012	0.026	±	0.00468	0.004	≤LOQ	0.012	mg/kg
293	Triticum durum (whole grain)	2019	2019-04-02	United States	≤LOQ		-	0.012	0.034	±	0.00612	0.004	≤LOQ	0.012	mg/kg
294	Triticum durum (whole grain)	2019	2019-04-02	United States	≤LOQ		-	0.012	0.03	±	0.0054	0.004	≤LOQ	0.012	mg/kg
295	Triticum durum (whole grain)	2019	2019-04-18	United States	≤LOQ		-	0.012	0.031	±	0.00558	0.004	≤LOQ	0.012	mg/kg
296	Triticum durum (whole grain)	2019	2019-04-29	United States	0.021	±	0.00441	0.012	0.041	±	0.00738	0.004	≤LOQ	0.012	mg/kg
297	Triticum durum (whole grain)	2019	2019-04-29	Russia	≤LOQ		-	0.012	0.018	±	0.00324	0.004	≤LOQ	0.012	mg/kg
298	Triticum durum (whole grain)	2019	2019-04-29	Russia	≤LOQ		-	0.012	0.017	±	0.00306	0.004	≤LOQ	0.012	mg/kg
299	Triticum durum (whole grain)	2019	2019-04-29	Russia	≤LOQ		-	0.012	0.014	±	0.00252	0.004	≤LOQ	0.012	mg/kg
300	Triticum durum (whole grain)	2019	2019-05-07	Russia	≤LOQ		-	0.012	0.014	±	0.00252	0.004	≤LOQ	0.012	mg/kg
301	Triticum durum (whole grain)	2019	2019-05-15	Kazakhstan	≤LOQ		-	0.012	0.021	±	0.00378	0.004	≤LOQ	0.012	mg/kg
302	Triticum durum (whole grain)	2019	2019-05-14	Kazakhstan	≤LOQ		-	0.012	0.022	±	0.00396	0.004	≤LOQ	0.012	mg/kg
303	Triticum durum (whole grain)	2019	2019-05-30	Kazakhstan	≤LOQ		-	0.012	0.022	±	0.00396	0.004	≤LOQ	0.012	mg/kg
304	Triticum durum (whole grain)	2019	2019-06-11	Russia	≤LOQ		-	0.012	0.02	±	0.0036	0.004	≤LOQ	0.012	mg/kg
305	Triticum durum (whole grain)	2019	2019-06-11	Russia	≤LOQ		-	0.012	0.026	±	0.00468	0.004	≤LOQ	0.012	mg/kg
306	Triticum durum (whole grain)	2019	2019-06-11	Russia	≤LOQ		-	0.012	0.024	±	0.00432	0.004	≤LOQ	0.012	mg/kg
307	Triticum durum (whole grain)	2019	2019-06-11	Russia	≤LOQ		-	0.012	0.024	±	0.00432	0.004	≤LOQ	0.012	mg/kg
308	Triticum durum (whole grain)	2019	2019-06-18	Kazakhstan	≤LOQ		-	0.012	0.023	±	0.00414	0.004	≤LOQ	0.012	mg/kg
309	Triticum durum (whole grain)	2019	2019-06-18	Kazakhstan	≤LOQ		-	0.012	0.019	±	0.00342	0.004	≤LOQ	0.012	mg/kg
310	Triticum durum (whole grain)	2019	2019-06-18	Kazakhstan	≤LOQ		-	0.012	0.02	±	0.0036	0.004	≤LOQ	0.012	mg/kg
311	Triticum durum (whole grain)	2019	2019-06-27	Kazakhstan	≤LOQ		-	0.012	0.016	±	0.00288	0.004	≤LOQ	0.012	mg/kg
312	Triticum durum (whole grain)	2019	2019-06-27	Kazakhstan	≤LOQ		-	0.012	0.015	±	0.0027	0.004	≤LOQ	0.012	mg/kg
313	Triticum durum (whole grain)	2019	2019-06-28	Kazakhstan	≤LOQ		-	0.012	0.016	±	0.00288	0.004	≤LOQ	0.012	mg/kg
314	Triticum durum (whole grain)	2019	2019-06-28	Kazakhstan	≤LOQ		-	0.012	0.022	±	0.00396	0.004	≤LOQ	0.012	mg/kg
315	Triticum durum (whole grain)	2019	2019-06-28	Kazakhstan	≤LOQ		-	0.012	0.026	±	0.00468	0.004	≤LOQ	0.012	mg/kg
316	Triticum durum (whole grain)	2019	2019-07-15	Kazakhstan	0.018	±	0.00378	0.012	0.018	±	0.00324	0.004	≤LOQ	0.012	mg/kg
317	Triticum durum (whole grain)	2019	2019-07-15	Kazakhstan	0.014	±	0.00294	0.012	0.022	±	0.00396	0.004	≤LOQ	0.012	mg/kg
318	Triticum durum (whole grain)	2019	2019-07-16	Kazakhstan	0.014	±	0.00294	0.012	0.025	±	0.0045	0.004	≤LOQ	0.012	mg/kg
319	Triticum durum (whole grain)	2019	2019-07-16	Kazakhstan	≤LOQ		-	0.012	0.06	±	0.0108	0.004	≤LOQ	0.012	mg/kg
320	Triticum durum (whole grain)	2019	2019-08-12	Kazakhstan	≤LOQ		-	0.012	0.033	±	0.00594	0.004	≤LOQ	0.012	mg/kg
321	Triticum durum (whole grain)	2019	2019-08-12	Russia	≤LOQ		-	0.012	0.01	±	0.0018	0.004	≤LOQ	0.012	mg/kg
322	Triticum durum (whole grain)	2019	2019-09-02	Russia	≤LOQ		-	0.012	0.012	±	0.00216	0.004	≤LOQ	0.012	mg/kg
323	Triticum durum (whole grain)	2019	2019-09-02	Russia	≤LOQ		-	0.012	0.033	±	0.00594	0.004	≤LOQ	0.012	mg/kg
324	Triticum durum (whole grain)	2019	2019-09-10	Russia	≤LOQ		-	0.012	0.027	±	0.00486	0.004	≤LOQ	0.012	mg/kg
325	Triticum durum (whole grain)	2019	2019-09-10	Russia	≤LOQ		-	0.012	0.026	±	0.00468	0.004	≤LOQ	0.012	mg/kg
326	Triticum durum (whole grain)	2019	2020-09-10	Kazakhstan	≤LOQ		-	0.012	0.025	±	0.0045	0.004	≤LOQ	0.012	mg/kg
327	Triticum durum (whole grain)	2019	2019-09-10	Russia	≤LOQ		-	0.012	0.025	±	0.0045	0.004	≤LOQ	0.012	mg/kg
328	Triticum durum (whole grain)	2019	2019-10-14	Kazakhstan	≤LOQ		-	0.012	0.052	±	0.00936	0.004	≤LOQ	0.012	mg/kg
329	Triticum durum (whole grain)	2019	2019-10-23	Kazakhstan	≤LOQ		-	0.012	0.046	±	0.00828	0.004	≤LOQ	0.012	mg/kg
330	Triticum durum (whole grain)	2019	2019-10-23	Kazakhstan	0.032	±	0.00672	0.012	0.067	±	0.01206	0.004	≤LOQ	0.012	mg/kg
331	Triticum durum (whole grain)	2019	2019-12-02	Kazakhstan	≤LOQ		-	0.012	0.028	±	0.00504	0.004	≤LOQ	0.012	mg/kg
332	Triticum durum (whole grain)	2019	2019-12-03	Kazakhstan	≤LOQ		-	0.012	0.016	±	0.00288	0.004	≤LOQ	0.012	mg/kg
333	Triticum durum (whole grain)	2019	2019-12-03	Kazakhstan	≤LOQ		-	0.012	0.015	±	0.0027	0.004	≤LOQ	0.012	mg/kg
334	Triticum durum (whole grain)	2020	2020-04-23	Canada	≤LOQ		-	0.012	0.061	±	0.01098	0.004	≤LOQ	0.012	mg/kg
335	Triticum durum (whole grain)	2020	2020-05-14	Kazakhstan	≤LOQ		-	0.012	0.008	±	0.00144	0.004	≤LOQ	0.012	mg/kg
336	Triticum durum (whole grain)	2020	2020-05-14	Kazakhstan	≤LOQ		-	0.012	0.02	±	0.0036	0.004	≤LOQ	0.012	mg/kg
337	Triticum durum (whole grain)	2020	2020-05-14	Kazakhstan	≤LOQ		-	0.012	0.017	±	0.00306	0.004	≤LOQ	0.012	mg/kg
338	Triticum durum (whole grain)	2020	2020-05-14	Kazakhstan	≤LOQ		-	0.012	0.021	±	0.00378	0.004	≤LOQ	0.012	mg/kg
339	Triticum durum (whole grain)	2020	2020-05-21	Kazakhstan	≤LOQ		-	0.012	0.019	±	0.00342	0.004	≤LOQ	0.012	mg/kg
340	Triticum durum (whole grain)	2020	2020-06-04	Canada	≤LOQ		-	0.012	0.012	±	0.00216	0.004	≤LOQ	0.012	mg/kg
341	Triticum durum (whole grain)	2020	2020-07-15	Russia	0.073	±	0.01533	0.012	0.03	±	0.0054	0.004	≤LOQ	0.012	mg/kg
342	Triticum durum (whole grain)	2020	2020-08-06	Canada	≤LOQ		-	0.012	0.033	±	0.00594	0.004	≤LOQ	0.012	mg/kg
343	Triticum durum (whole grain)	2020	2020-10-02	United States	≤LOQ		-	0.012	0.056	±	0.01008	0.004	≤LOQ	0.012	mg/kg
344	Triticum durum (whole grain)	2020	2020-09-30	Russia	≤LOQ		-	0.012	≤LOQ		-	0.004	≤LOQ	0.012	mg/kg
345	Triticum durum (whole grain)	2020	2020-10-20	Russia	≤LOQ		-	0.012	0.008	±	0.00144	0.004	≤LOQ	0.012	mg/kg
346	Triticum durum (whole grain)	2020	2020-12-18	Canada	≤LOQ		-	0.012	0.04	±	0.0072	0.004	≤LOQ	0.012	mg/kg
